# Supplementary material for: ﻿Cyphocarpusperennis (Asterales, Campanulaceae, Cyphocarpoideae), a new species endemic to the Andes of the Atacama Desert, Chile
Source: PhytoKeys. 2025 Jun 27;259:111–29. doi: 10.3897/phytokeys.259.155414 (PMC12239027; doi:10.3897/phytokeys.259.155414)
Supplement: XML Treatment for Cyphocarpus perennis [file phytokeys.259.155414-treatment1.xml]

<!DOCTYPE tp:taxon-treatment
  PUBLIC "-//TaxonX//DTD Taxonomic Treatment Publishing DTD v0 20100105//EN" "tax-treatment-NSO.dtd">
<tp:taxon-treatment xmlns:tp="http://www.plazi.org/taxpub"><tp:treatment-meta><kwd-group><label>Taxon classification</label><kwd>
                <named-content content-type="kingdom">Plantae</named-content>
              </kwd><kwd>
                <named-content content-type="order">Asterales</named-content>
              </kwd><kwd>
                <named-content content-type="family">Campanulaceae</named-content>
              </kwd></kwd-group><mixed-citation publication-type="journal"><person-group><name><surname>Santilli</surname><given-names>Ludovica</given-names></name><name><surname>Cruz</surname><given-names>Natali</given-names></name><name><surname>De Schrevel</surname><given-names>Claire</given-names></name><name><surname>Dandois</surname><given-names>Philippe</given-names></name><name><surname>Lavandero</surname><given-names>Nicolás</given-names></name><name><surname>Perez</surname><given-names>Maria Fernanda</given-names></name></person-group><article-title>﻿<italic><tp:taxon-name><tp:taxon-name-part taxon-name-part-type="genus" reg="Cyphocarpus">Cyphocarpus</tp:taxon-name-part><tp:taxon-name-part taxon-name-part-type="species" reg="perennis">perennis</tp:taxon-name-part></tp:taxon-name></italic> (<tp:taxon-name><tp:taxon-name-part taxon-name-part-type="order">Asterales</tp:taxon-name-part></tp:taxon-name>, <tp:taxon-name><tp:taxon-name-part taxon-name-part-type="family">Campanulaceae</tp:taxon-name-part></tp:taxon-name>, <tp:taxon-name><tp:taxon-name-part taxon-name-part-type="subfamily">Cyphocarpoideae</tp:taxon-name-part></tp:taxon-name>), a new species endemic to the Andes of the Atacama Desert, Chile</article-title><source>PhytoKeys</source><day>27</day><month>06</month><year>2025</year><volume>259</volume><fpage>111</fpage><lpage>129</lpage><pub-id pub-id-type="doi">10.3897/phytokeys.259.155414</pub-id></mixed-citation></tp:treatment-meta><tp:nomenclature><label>﻿</label><tp:taxon-name>
              <object-id xmlns:xlink="http://www.w3.org/1999/xlink" content-type="arpha" xlink:type="simple">85E8E8DF-CF70-56D1-9252-67BA1D7157D2</object-id>
              <tp:taxon-name-part taxon-name-part-type="genus" reg="Cyphocarpus">Cyphocarpus</tp:taxon-name-part>
              <tp:taxon-name-part taxon-name-part-type="species" reg="perennis">perennis</tp:taxon-name-part>
              <object-id xmlns:xlink="http://www.w3.org/1999/xlink" content-type="ipni" xlink:type="simple">urn:lsid:ipni.org:names:77364408-1</object-id>
            </tp:taxon-name><tp:taxon-authority>Santilli &amp; Lavandero</tp:taxon-authority><tp:taxon-status xmlns:xlink="http://www.w3.org/1999/xlink" xlink:type="simple">sp. nov.</tp:taxon-status><xref ref-type="fig" rid="F3">Figs 3</xref><xref ref-type="fig" rid="F4">, 4</xref><xref ref-type="fig" rid="F5">, 5</xref></tp:nomenclature><tp:treatment-sec sec-type="material" id="SECID0EVKAE"><title>Type.</title><p>Chile • Atacama: Copiapó, Tierra Amarilla, Cerro Morros Negros, <named-content xmlns:xlink="http://www.w3.org/1999/xlink" content-type="dwc:verbatimCoordinates" xlink:type="simple"><named-content content-type="geo-json" specific-use="{&#34;type&#34;:&#34;Point&#34;,&#34;coordinates&#34;:[-69.630000,-28.228333]}" id="NCID0E5KAE" xlink:type="simple">28°13'42"S, 69°37'48"W</named-content></named-content>, 3,613 m, 27 December 2024, fl., <italic>Claire de Schrevel, Natali Cruz &amp; Philippe Dandois CDS-931</italic>, (holotype SGO 171975!; isotype CONC).</p></tp:treatment-sec><tp:treatment-sec sec-type="diagnosis" id="SECID0EFLAE"><title>Diagnosis.</title><p><italic><tp:taxon-name><tp:taxon-name-part taxon-name-part-type="genus" reg="Cyphocarpus">Cyphocarpus</tp:taxon-name-part><tp:taxon-name-part taxon-name-part-type="species" reg="perennis">perennis</tp:taxon-name-part></tp:taxon-name></italic> differs to other <italic><tp:taxon-name><tp:taxon-name-part taxon-name-part-type="genus" reg="Cyphocarpus">Cyphocarpus</tp:taxon-name-part></tp:taxon-name></italic> species due to its perennial habit, rosette-like growth form, rounded leaves, and tomentose indumentum.</p></tp:treatment-sec><tp:treatment-sec sec-type="description" id="SECID0E4LAE"><title><italic>Description</italic>.</title><p>Perennial herb, forming groups of seasonally persistent annual rosettes, up to 3 cm tall and 4 cm wide. <bold><italic>Rhizome</italic></bold> creeping to extended, lignified and branching, buried several centimetres below the substrate. <bold><italic>Stems</italic></bold> emerging from the nodes of the rhizome, almost entirely subterraneous, belowground portion up to 15 cm long, glabrous, bearing leaves reduced to scales, aerial portion of the stem pubescent (same indumentum of the leaves), up to 3 cm long. <bold><italic>Leaves</italic></bold> flabellate, densely strigose to hirsute, trichomes subulate, petioles up to 5 times as long as the lamina, approx. 15 mm long, arranged in short internodes. <bold><italic>Lamina</italic></bold> as long as wide, up to 6 mm long and 6 mm wide, crisped; base attenuate towards the petiole; apex rounded; margin crisped, bidentate. <bold><italic>Inflorescence</italic></bold> an axillary solitary flower, subtended by small leaflike bracts. <bold><italic>Flowers</italic></bold> pentamerous, sessile, epigynous, zygomorphic, bilabiate, hermaphrodite, protandrous. <bold><italic>Sepals</italic></bold> 5, free, linear, ⅕ of corolla tube length, same indumentum as leaves, margin entire. <bold><italic>Petals</italic></bold> 5, hirsute outside, glabrous inside, basally fused into a 13–15 mm long corolla tube, then free; lobes white, the upper lip comprised of a single corolla lobe, ca. 4 mm long, that forms a hood with connivent, winged margins; wings fused at the distal end of the hood to form a small appendage that slightly projects off the hood; the remaining 4 ventral corolla lobes, ca. 5 mm long, forming a palate ca. 11 mm wide, with three prominent yellow ridges at the base, alternating with the lobes. <bold><italic>Stamens</italic></bold> 5, epipetalous, haplostemonous, free portion of the filaments ca. 3 mm, pubescent, anthers included in corolla tube, connivent around the style, longitudinally dehiscent. <bold><italic>Ovary</italic></bold> inferior, hirsute, cylindrical, syncarpous; carpels 2, locules 1, placentation parietal, style 1, 16–17 mm, stigma globose, 1 × 2 mm, slightly two-lobed, included in the hood and eventually protruding from it. <bold><italic>Fruit</italic></bold> a rounded capsule, 10–11 × 10 mm, hirsute, crowned by persistent sepals, becoming papery and releasing the seeds by irregular longitudinal ruptures. <bold><italic>Seeds</italic></bold> ca. 2 mm long, cylindrical and slightly curved, pale yellow to brown, surface ribbed longitudinally.</p><fig id="F3" position="float" orientation="portrait"><object-id xmlns:xlink="http://www.w3.org/1999/xlink" content-type="arpha" xlink:type="simple">9B5EC535-3D12-5021-BBD4-830D1E3EBD02</object-id><label>Figure 3.</label><caption><p><italic><tp:taxon-name><tp:taxon-name-part taxon-name-part-type="genus" reg="Cyphocarpus">Cyphocarpus</tp:taxon-name-part><tp:taxon-name-part taxon-name-part-type="species" reg="perennis">perennis</tp:taxon-name-part></tp:taxon-name></italic>. <bold>A–C.</bold> Habitat of <italic><tp:taxon-name><tp:taxon-name-part taxon-name-part-type="genus" reg="Cyphocarpus">Cyphocarpus</tp:taxon-name-part><tp:taxon-name-part taxon-name-part-type="species" reg="perennis">perennis</tp:taxon-name-part></tp:taxon-name></italic> showing gravelly slopes dominated by <italic><tp:taxon-name><tp:taxon-name-part taxon-name-part-type="genus" reg="Adesmia">Adesmia</tp:taxon-name-part><tp:taxon-name-part taxon-name-part-type="species" reg="hystrix">hystrix</tp:taxon-name-part></tp:taxon-name></italic>.</p></caption><graphic xmlns:xlink="http://www.w3.org/1999/xlink" xlink:href="phytokeys-259-111_article-155414__-g003.jpg" position="float" orientation="portrait" xlink:type="simple" id="oo_1362505.jpg"><uri content-type="original_file" xlink:type="simple">https://binary.pensoft.net/fig/1362505</uri></graphic></fig></tp:treatment-sec><tp:treatment-sec sec-type="etymology" id="SECID0E1OAE"><title>Etymology.</title><p>The specific epithet refers to the perennial habit which distinguishes the novel species from the other species of the genus, which are all annual herbs.</p></tp:treatment-sec><tp:treatment-sec sec-type="phenology" id="SECID0E6OAE"><title>Phenology.</title><p>Flowering from late November to early January.</p></tp:treatment-sec><tp:treatment-sec sec-type="distribution" id="SECID0EEPAE"><title>Distribution and habitat.</title><p>Endemic to the eastern Andean ranges of the Atacama Desert, in the municipality of Tierra Amarilla. It is known from the localities of Morros Negros, Carrizalillo and Iglesia Colorada (Fig. <xref ref-type="fig" rid="F1">1</xref>). The species is recorded to grow at high elevations between approx. 2900 and 3700 m, in loose gravelly and sandy soil, at full sun exposure.</p><fig id="F4" position="float" orientation="portrait"><object-id xmlns:xlink="http://www.w3.org/1999/xlink" content-type="arpha" xlink:type="simple">BCAD3BA6-320E-50B6-9CEB-88A0F3B83B33</object-id><label>Figure 4.</label><caption><p><italic><tp:taxon-name><tp:taxon-name-part taxon-name-part-type="genus" reg="Cyphocarpus">Cyphocarpus</tp:taxon-name-part><tp:taxon-name-part taxon-name-part-type="species" reg="perennis">perennis.</tp:taxon-name-part></tp:taxon-name></italic><bold>A.</bold> General view of the plant; <bold>B.</bold> Upper view of the plant; <bold>C.</bold> Details of the vegetative rosette.</p></caption><graphic xmlns:xlink="http://www.w3.org/1999/xlink" xlink:href="phytokeys-259-111_article-155414__-g004.jpg" position="float" orientation="portrait" xlink:type="simple" id="oo_1362506.jpg"><uri content-type="original_file" xlink:type="simple">https://binary.pensoft.net/fig/1362506</uri></graphic></fig></tp:treatment-sec><tp:treatment-sec sec-type="Associated vegetation" id="SECID0EMQAE"><title>Associated vegetation.</title><p><italic><tp:taxon-name><tp:taxon-name-part taxon-name-part-type="genus" reg="Cyphocarpus">Cyphocarpus</tp:taxon-name-part><tp:taxon-name-part taxon-name-part-type="species" reg="perennis">perennis</tp:taxon-name-part></tp:taxon-name></italic> has been observed at elevations near the upper limit of the arborescent growth, represented by a scrub of <italic><tp:taxon-name><tp:taxon-name-part taxon-name-part-type="genus" reg="Adesmia">Adesmia</tp:taxon-name-part><tp:taxon-name-part taxon-name-part-type="species" reg="hystrix">hystrix</tp:taxon-name-part></tp:taxon-name></italic> Phil. Accompanying species recorded in the field include <italic><tp:taxon-name><tp:taxon-name-part taxon-name-part-type="genus" reg="Adesmia">Adesmia</tp:taxon-name-part><tp:taxon-name-part taxon-name-part-type="species" reg="hystrix">hystrix</tp:taxon-name-part></tp:taxon-name></italic>, <italic><tp:taxon-name><tp:taxon-name-part taxon-name-part-type="genus" reg="Menonvillea">Menonvillea</tp:taxon-name-part><tp:taxon-name-part taxon-name-part-type="species" reg="cuneata">cuneata</tp:taxon-name-part></tp:taxon-name></italic> (Gillies &amp; Hook.) Rollins, <italic><tp:taxon-name><tp:taxon-name-part taxon-name-part-type="genus" reg="Doniophyton">Doniophyton</tp:taxon-name-part><tp:taxon-name-part taxon-name-part-type="species" reg="weddellii">weddellii</tp:taxon-name-part></tp:taxon-name></italic> Katinas &amp; Stuessy, <italic><tp:taxon-name><tp:taxon-name-part taxon-name-part-type="genus" reg="Pachylaena">Pachylaena</tp:taxon-name-part><tp:taxon-name-part taxon-name-part-type="species" reg="atriplicifolia">atriplicifolia</tp:taxon-name-part></tp:taxon-name></italic> D. Don ex Hook. &amp; Arn.</p><fig id="F5" position="float" orientation="portrait"><object-id xmlns:xlink="http://www.w3.org/1999/xlink" content-type="arpha" xlink:type="simple">E5037DF8-F24C-59F4-9717-FB93DB735349</object-id><label>Figure 5.</label><caption><p><italic><tp:taxon-name><tp:taxon-name-part taxon-name-part-type="genus" reg="Cyphocarpus">Cyphocarpus</tp:taxon-name-part><tp:taxon-name-part taxon-name-part-type="species" reg="perennis">perennis.</tp:taxon-name-part></tp:taxon-name></italic><bold>A.</bold> Upper view of a flower; <bold>B.</bold> Lateral view of a flower showing corolla tube and calyx; <bold>C.</bold> Frontal view of a flower during the male phase of the protandry; <bold>D.</bold> Frontal view of a flower during the female phase of the protandry; <bold>E.</bold> abaxial side of a leaf; <bold>F.</bold> adaxial side of a leaf.</p></caption><graphic xmlns:xlink="http://www.w3.org/1999/xlink" xlink:href="phytokeys-259-111_article-155414__-g005.jpg" position="float" orientation="portrait" xlink:type="simple" id="oo_1362507.jpg"><uri content-type="original_file" xlink:type="simple">https://binary.pensoft.net/fig/1362507</uri></graphic></fig></tp:treatment-sec><tp:treatment-sec sec-type="conservation status" id="SECID0EYTAE"><title>Conservation status.</title><p><italic><tp:taxon-name><tp:taxon-name-part taxon-name-part-type="genus" reg="Cyphocarpus">Cyphocarpus</tp:taxon-name-part><tp:taxon-name-part taxon-name-part-type="species" reg="perennis">perennis</tp:taxon-name-part></tp:taxon-name></italic> is assessed here as Endangered (<abbrev xmlns:xlink="http://www.w3.org/1999/xlink" xlink:title="Endangered" id="ABBRID0EJUAE" xlink:type="simple">EN</abbrev>) under the IUCN categories and criteria B1ab(iii) + 2ab(iii). Criteria B1 and B2 were selected because its extent of occurrence (<abbrev xmlns:xlink="http://www.w3.org/1999/xlink" xlink:title="extent of occurrence" id="ABBRID0ENUAE" xlink:type="simple">EOO</abbrev>) is &lt; 5,000 km<sup>2</sup> (588.908 km<sup>2</sup>) and its area of occupancy (<abbrev xmlns:xlink="http://www.w3.org/1999/xlink" xlink:title="area of occupancy" id="ABBRID0EVUAE" xlink:type="simple">AOO</abbrev>) is &lt; 500 km<sup>2</sup> (12 km<sup>2</sup>). Criterion “a” was selected because it is known to exist in only three locations, criterion “b(iii)” was selected because there is a projected decline in the area, extent, and quality of habitat. According to <xref ref-type="bibr" rid="B23">Luebert and Pliscoff (2017)</xref>, the low tropical-desertic Andean scrub is not represented in the national system of protected area and its extent is projected to decrease by 48.45% under the IPCC AR5 scenario 2.6, and by 63.37% under the scenario 8.5 for the period 2040–2070. Similarly, the low tropical-mediterranean Andean scrub dominated by <italic><tp:taxon-name><tp:taxon-name-part taxon-name-part-type="genus" reg="Adesmia">Adesmia</tp:taxon-name-part><tp:taxon-name-part taxon-name-part-type="species" reg="hystrix">hystrix</tp:taxon-name-part></tp:taxon-name></italic> and <italic><tp:taxon-name><tp:taxon-name-part taxon-name-part-type="genus" reg="Ephedra">Ephedra</tp:taxon-name-part><tp:taxon-name-part taxon-name-part-type="species" reg="breana">breana</tp:taxon-name-part></tp:taxon-name></italic> is expected to decrease its extent by 27.21% under the IPCC AR5 scenario 2.6 and by 30.05% under the scenario 8.5 for the period 2040–2070. Additionally, high Andean plants are particularly sensitive to global warming and the reduction in snow cover and precipitation is worsened by the increase of temperatures which are predicted to keep rising by models of climate change (<xref ref-type="bibr" rid="B17">Juliá et al. 2008</xref>; <xref ref-type="bibr" rid="B7">Cordero et al. 2019</xref>). Moreover, <italic><tp:taxon-name><tp:taxon-name-part taxon-name-part-type="genus" reg="Cyphocarpus">Cyphocarpus</tp:taxon-name-part><tp:taxon-name-part taxon-name-part-type="species" reg="perennis">perennis</tp:taxon-name-part></tp:taxon-name></italic> is found in the second region with more mining concessions in Chile (after Antofagasta), with more than 8,918 concessions and nearly 2,500,000 ha under this real estate right (SERNAGEOMIN 2024). All localities where the species is found are under mining concessions (<ext-link xmlns:xlink="http://www.w3.org/1999/xlink" xlink:href="https://catastro.sernageomin.cl/" ext-link-type="uri" xlink:type="simple">https://catastro.sernageomin.cl/</ext-link>). Finally, <italic><tp:taxon-name><tp:taxon-name-part taxon-name-part-type="genus" reg="Cyphocarpus">Cyphocarpus</tp:taxon-name-part><tp:taxon-name-part taxon-name-part-type="species" reg="perennis">perennis</tp:taxon-name-part></tp:taxon-name></italic> is not present in any statal or private protected area in Chile. It is important to highlight that the type locality of the species is within the boundaries of the indigenous Colla community of Dos Álamos, and permission must be requested to enter.</p></tp:treatment-sec><tp:treatment-sec sec-type="material" id="SECID0E1WAE"><title>Additional material examined.</title><p><bold>Chile</bold> • <bold>Atacama Region: [Copiapó Province</bold>] Cerro Morros Negros <named-content xmlns:xlink="http://www.w3.org/1999/xlink" content-type="dwc:verbatimCoordinates" xlink:type="simple"><named-content content-type="geo-json" specific-use="{&#34;type&#34;:&#34;Point&#34;,&#34;coordinates&#34;:[-69.629167,-28.226944]}" id="NCID0EHXAE" xlink:type="simple">28°13'37"S, 69°37'45"W</named-content></named-content>, 3637 m, 27 Dec 2024, <italic>Claire de Schrevel, Natali Cruz &amp; Philippe Dandois CDS-929</italic> (SGO!); • Cerro Morros Negros <named-content xmlns:xlink="http://www.w3.org/1999/xlink" content-type="dwc:verbatimCoordinates" xlink:type="simple"><named-content content-type="geo-json" specific-use="{&#34;type&#34;:&#34;Point&#34;,&#34;coordinates&#34;:[-69.629167,-28.227222]}" id="NCID0ERXAE" xlink:type="simple">28°13'38"S, 69°37'45"W</named-content></named-content>, 3636 m, 27 Dec 2024, <italic>Claire de Schrevel, Natali Cruz &amp; Philippe Dandois CDS-930</italic> (SGO!); • Cerro Morros Negros <named-content xmlns:xlink="http://www.w3.org/1999/xlink" content-type="dwc:verbatimCoordinates" xlink:type="simple"><named-content content-type="geo-json" specific-use="{&#34;type&#34;:&#34;Point&#34;,&#34;coordinates&#34;:[-69.630000,-28.228333]}" id="NCID0E2XAE" xlink:type="simple">28°13'42"S, 69°37'48"W</named-content></named-content>, 3613 m, 27 Dec 2024, <italic>Claire de Schrevel, Natali Cruz &amp; Philippe Dandois CDS-932</italic> (SGO!); • 24 km south of Iglesia Colorada, along route C-463, <named-content xmlns:xlink="http://www.w3.org/1999/xlink" content-type="dwc:verbatimCoordinates" xlink:type="simple"><named-content content-type="geo-json" specific-use="{&#34;type&#34;:&#34;Point&#34;,&#34;coordinates&#34;:[-69.713056,-27.722778]}" id="NCID0EFYAE" xlink:type="simple">27°43'22"S, 69°42'47"W</named-content></named-content>, 9 Jan 2018, observation by Aira Francisca Faúndez Fallau (<ext-link xmlns:xlink="http://www.w3.org/1999/xlink" xlink:href="https://www.inaturalist.org/observations/50569276" ext-link-type="uri" xlink:type="simple">https://www.inaturalist.org/observations/50569276</ext-link>); • Approx. 17 km south of Carrizalillo along route C-503, <named-content xmlns:xlink="http://www.w3.org/1999/xlink" content-type="dwc:verbatimCoordinates" xlink:type="simple"><named-content content-type="geo-json" specific-use="{&#34;type&#34;:&#34;Point&#34;,&#34;coordinates&#34;:[-69.825278,-28.331944]}" id="NCID0ESYAE" xlink:type="simple">28°19'55"S, 69°49'31"W</named-content></named-content>, 10 Jan 2018, observation by Aira Francisca Faúndez Fallau (<ext-link xmlns:xlink="http://www.w3.org/1999/xlink" xlink:href="https://www.inaturalist.org/observations/50569279" ext-link-type="uri" xlink:type="simple">https://www.inaturalist.org/observations/50569279</ext-link>).</p><p><bold><italic><tp:taxon-name><tp:taxon-name-part taxon-name-part-type="genus" reg="Cyphocarpus">Cyphocarpus</tp:taxon-name-part><tp:taxon-name-part taxon-name-part-type="species" reg="innocuus">innocuus</tp:taxon-name-part></tp:taxon-name></italic>: Chile</bold> • <bold>Coquimbo Region: [Choapa Province</bold>] Reserva Nacional Las Chinchillas, Qda. Los Pilques, <named-content xmlns:xlink="http://www.w3.org/1999/xlink" content-type="dwc:verbatimCoordinates" xlink:type="simple"><named-content content-type="geo-json" specific-use="{&#34;type&#34;:&#34;Point&#34;,&#34;coordinates&#34;:[-71.083333,-31.483333]}" id="NCID0ERZAE" xlink:type="simple">31°28'60"S, 71°04'60"W</named-content></named-content>, 1100 m, 01 Oct 2002, <italic>L. Suarez 1115</italic> (CONC); • [<bold>Elqui Province</bold>] Los Algarrobos, Km. 40–41 Vicuña-Hurtado, <named-content xmlns:xlink="http://www.w3.org/1999/xlink" content-type="dwc:verbatimCoordinates" xlink:type="simple"><named-content content-type="geo-json" specific-use="{&#34;type&#34;:&#34;Point&#34;,&#34;coordinates&#34;:[-70.650000,-30.266667]}" id="NCID0E4ZAE" xlink:type="simple">30°16'00"S, 70°39'00"W</named-content></named-content>, 1200 m, 29 Nov 1939, <italic>R. Wagenknecht 18445</italic> (CONC); • Andacolla [Andacollo] Valley, <named-content xmlns:xlink="http://www.w3.org/1999/xlink" content-type="dwc:verbatimCoordinates" xlink:type="simple"><named-content content-type="geo-json" specific-use="{&#34;type&#34;:&#34;Point&#34;,&#34;coordinates&#34;:[-71.071111,-30.241667]}" id="NCID0EH1AE" xlink:type="simple">30°14'30"S, 71°04'16"W</named-content></named-content>, 900 m, Oct 1927, <italic>C. Elliott &amp; W. Balfour Gourlay 98</italic> (K); • Cerro Tololo, <named-content xmlns:xlink="http://www.w3.org/1999/xlink" content-type="dwc:verbatimCoordinates" xlink:type="simple"><named-content content-type="geo-json" specific-use="{&#34;type&#34;:&#34;Point&#34;,&#34;coordinates&#34;:[-70.800000,-30.166667]}" id="NCID0ER1AE" xlink:type="simple">30°10'00"S, 70°47'60"W</named-content></named-content>, 1800 m, 07 Nov 2008, <italic>M. Rosas 6033</italic> (CONC); • Quebrada San Carlos, <named-content xmlns:xlink="http://www.w3.org/1999/xlink" content-type="dwc:verbatimCoordinates" xlink:type="simple"><named-content content-type="geo-json" specific-use="{&#34;type&#34;:&#34;Point&#34;,&#34;coordinates&#34;:[-70.800000,-30.083333]}" id="NCID0E21AE" xlink:type="simple">30°04'60"S, 70°47'60"W</named-content></named-content>, 700 m, Dec 1974, <italic>Edding &amp; Villagrán s.n.</italic> (CONC); • Quebrada San Carlos, <named-content xmlns:xlink="http://www.w3.org/1999/xlink" content-type="dwc:verbatimCoordinates" xlink:type="simple"><named-content content-type="geo-json" specific-use="{&#34;type&#34;:&#34;Point&#34;,&#34;coordinates&#34;:[-70.816667,-30.033333]}" id="NCID0EF2AE" xlink:type="simple">30°01'60"S, 70°49'00"W</named-content></named-content>, 520 m, 05 Oct 1991, <italic>G. Arancio 91623</italic> (ULS); • 15 Km. Al interior de Guanta, <named-content xmlns:xlink="http://www.w3.org/1999/xlink" content-type="dwc:verbatimCoordinates" xlink:type="simple"><named-content content-type="geo-json" specific-use="{&#34;type&#34;:&#34;Point&#34;,&#34;coordinates&#34;:[-70.316667,-29.783333]}" id="NCID0EP2AE" xlink:type="simple">29°46'60"S, 70°19'00"W</named-content></named-content>, 1850 m, 06 Dec 1991, <italic>G. Arancio 91948</italic> (ULS); Cuesta de Andacollo, 16 Sept 1957, C. <italic>Muñoz 4280</italic> (SGO); • [<bold>Limarí Province</bold>] Los Molles, <named-content xmlns:xlink="http://www.w3.org/1999/xlink" content-type="dwc:verbatimCoordinates" xlink:type="simple"><named-content content-type="geo-json" specific-use="{&#34;type&#34;:&#34;Point&#34;,&#34;coordinates&#34;:[-70.656389,-30.758889]}" id="NCID0E42AE" xlink:type="simple">30°45'32"S, 70°39'23"W</named-content></named-content>, 1207 m, 15 Nov 1996, <italic>L. Olivares s.n.</italic> (ULS); • Corral Quemado, <named-content xmlns:xlink="http://www.w3.org/1999/xlink" content-type="dwc:verbatimCoordinates" xlink:type="simple"><named-content content-type="geo-json" specific-use="{&#34;type&#34;:&#34;Point&#34;,&#34;coordinates&#34;:[-71.050000,-30.416667]}" id="NCID0EH3AE" xlink:type="simple">30°25'00"S, 71°02'60"W</named-content></named-content>, 1100 m, 30 Oct 1956, <italic>C. Jiles 3092</italic> (CONC); • 6 Km North of Hurtado, 4 Km S of Portezuelo tres cruces, <named-content xmlns:xlink="http://www.w3.org/1999/xlink" content-type="dwc:verbatimCoordinates" xlink:type="simple"><named-content content-type="geo-json" specific-use="{&#34;type&#34;:&#34;Point&#34;,&#34;coordinates&#34;:[-70.646389,-30.238056]}" id="NCID0ER3AE" xlink:type="simple">30°14'17"S, 70°38'47"W</named-content></named-content>, 1800 m, 31 Oct 1997, <italic>T. Ayers et al. 1514</italic> (SGO); • <bold>Valparaiso Region: [Petorca Province</bold>] Cuesta de Alicahue, <named-content xmlns:xlink="http://www.w3.org/1999/xlink" content-type="dwc:verbatimCoordinates" xlink:type="simple"><named-content content-type="geo-json" specific-use="{&#34;type&#34;:&#34;Point&#34;,&#34;coordinates&#34;:[-70.810556,-32.271944]}" id="NCID0E43AE" xlink:type="simple">32°16'19"S, 70°48'38"W</named-content></named-content>, 1220 m, 06 Nov 2017, <italic>J. Macaya &amp; al. 367</italic> (CONC); Cuesta Alicahue, <named-content xmlns:xlink="http://www.w3.org/1999/xlink" content-type="dwc:verbatimCoordinates" xlink:type="simple"><named-content content-type="geo-json" specific-use="{&#34;type&#34;:&#34;Point&#34;,&#34;coordinates&#34;:[-70.808611,-32.266944]}" id="NCID0EH4AE" xlink:type="simple">32°16'01"S, 70°48'31"W</named-content></named-content>, 1100 m, 09 Nov 1970, <italic>JP. Simon 112</italic> (SGO).</p><p><bold><italic><tp:taxon-name><tp:taxon-name-part taxon-name-part-type="genus" reg="Cyphocarpus">Cyphocarpus</tp:taxon-name-part><tp:taxon-name-part taxon-name-part-type="species" reg="psammophilus">psammophilus</tp:taxon-name-part></tp:taxon-name></italic>: Chile</bold> • <bold>Atacama Region: [Huasco Province</bold>] Cruce a observatorio La Silla, <named-content xmlns:xlink="http://www.w3.org/1999/xlink" content-type="dwc:verbatimCoordinates" xlink:type="simple"><named-content content-type="geo-json" specific-use="{&#34;type&#34;:&#34;Point&#34;,&#34;coordinates&#34;:[-71.005278,-29.245833]}" id="NCID0ED5AE" xlink:type="simple">29°14'45"S, 71°00'19"W</named-content></named-content>, 999 m, 08 Oct 1991, <italic>G. Arancio 91604</italic> (ULS); • Cruce a observatorio La Silla, <named-content xmlns:xlink="http://www.w3.org/1999/xlink" content-type="dwc:verbatimCoordinates" xlink:type="simple"><named-content content-type="geo-json" specific-use="{&#34;type&#34;:&#34;Point&#34;,&#34;coordinates&#34;:[-71.000556,-29.244167]}" id="NCID0EN5AE" xlink:type="simple">29°14'39"S, 71°00'02"W</named-content></named-content>, 980 m, 08 Oct 1991, <italic>G. Arancio 91609</italic> (ULS); • Peaje Cachiyuyo al Este, <named-content xmlns:xlink="http://www.w3.org/1999/xlink" content-type="dwc:verbatimCoordinates" xlink:type="simple"><named-content content-type="geo-json" specific-use="{&#34;type&#34;:&#34;Point&#34;,&#34;coordinates&#34;:[-70.900000,-29.083333]}" id="NCID0EX5AE" xlink:type="simple">29°04'60"S, 70°54'00"W</named-content></named-content>, 370 m, 30 Oct 1991, <italic>G. Arancio 91753</italic> (ULS); • Panamericana, Cruce a Observatorio La Silla, <named-content xmlns:xlink="http://www.w3.org/1999/xlink" content-type="dwc:verbatimCoordinates" xlink:type="simple"><named-content content-type="geo-json" specific-use="{&#34;type&#34;:&#34;Point&#34;,&#34;coordinates&#34;:[-70.900000,-29.083333]}" id="NCID0EB6AE" xlink:type="simple">29°04'60"S, 70°54'00"W</named-content></named-content>, 370 m, 23 Sept 1991, <italic>G. Arancio 91658</italic> (CONC); • 1 Km S de Cachiyuyo, <named-content xmlns:xlink="http://www.w3.org/1999/xlink" content-type="dwc:verbatimCoordinates" xlink:type="simple"><named-content content-type="geo-json" specific-use="{&#34;type&#34;:&#34;Point&#34;,&#34;coordinates&#34;:[-70.904444,-29.043611]}" id="NCID0EL6AE" xlink:type="simple">29°02'37"S, 70°54'16"W</named-content></named-content>, 950 m, 22 Oct 1971, <italic>Marticorena &amp; al. 1766</italic> (CONC); • Cachiyuyo, <named-content xmlns:xlink="http://www.w3.org/1999/xlink" content-type="dwc:verbatimCoordinates" xlink:type="simple"><named-content content-type="geo-json" specific-use="{&#34;type&#34;:&#34;Point&#34;,&#34;coordinates&#34;:[-70.900000,-29.033333]}" id="NCID0EV6AE" xlink:type="simple">29°01'60"S, 70°54'00"W</named-content></named-content>, 23 Oct 1965, <italic>F. Behn s.n.</italic> (CONC); • Cachiyuyo, <named-content xmlns:xlink="http://www.w3.org/1999/xlink" content-type="dwc:verbatimCoordinates" xlink:type="simple"><named-content content-type="geo-json" specific-use="{&#34;type&#34;:&#34;Point&#34;,&#34;coordinates&#34;:[-70.900000,-29.033333]}" id="NCID0EAAAG" xlink:type="simple">29°01'60"S, 70°54'00"W</named-content></named-content>, 800 m, 19 Oct 1957, <italic>Ricardi &amp; Marticorena 4460</italic> (CONC); • Camino a los observatorios La Silla y Campana, <named-content xmlns:xlink="http://www.w3.org/1999/xlink" content-type="dwc:verbatimCoordinates" xlink:type="simple"><named-content content-type="geo-json" specific-use="{&#34;type&#34;:&#34;Point&#34;,&#34;coordinates&#34;:[-70.732500,-29.028889]}" id="NCID0EKAAG" xlink:type="simple">29°01'44"S, 70°43'57"W</named-content></named-content>, 1641 m, 23 Sept 1991, <italic>G. Arancio 91650</italic> (ULS); • Agua Amarga, 27.1 Km S of junction to Vallenar, 1.5 Km E of Hwy 5, <named-content xmlns:xlink="http://www.w3.org/1999/xlink" content-type="dwc:verbatimCoordinates" xlink:type="simple"><named-content content-type="geo-json" specific-use="{&#34;type&#34;:&#34;Point&#34;,&#34;coordinates&#34;:[-70.771944,-28.789722]}" id="NCID0EUAAG" xlink:type="simple">28°47'23"S, 70°46'19"W</named-content></named-content>, 1050 m, 02 Nov 1997, <italic>T. Ayers et al. 1553</italic> (SGO); • C-455 Los Morteros, <named-content xmlns:xlink="http://www.w3.org/1999/xlink" content-type="dwc:verbatimCoordinates" xlink:type="simple"><named-content content-type="geo-json" specific-use="{&#34;type&#34;:&#34;Point&#34;,&#34;coordinates&#34;:[-70.406944,-28.590000]}" id="NCID0E5AAG" xlink:type="simple">28°35'24"S, 70°24'25"W</named-content></named-content>, 2062 m, 18 Nov 2022, <italic>C. De Schrevel 577</italic> (CONC); • C-455 Los Morteros, <named-content xmlns:xlink="http://www.w3.org/1999/xlink" content-type="dwc:verbatimCoordinates" xlink:type="simple"><named-content content-type="geo-json" specific-use="{&#34;type&#34;:&#34;Point&#34;,&#34;coordinates&#34;:[-70.406944,-28.590000]}" id="NCID0EIBAG" xlink:type="simple">28°35'24"S, 70°24'25"W</named-content></named-content>, 2062 m, 18 Nov 2022, <italic>C. De Schrevel 578</italic> (CONC); • Huasco. Qda. San Antonio, <named-content xmlns:xlink="http://www.w3.org/1999/xlink" content-type="dwc:verbatimCoordinates" xlink:type="simple"><named-content content-type="geo-json" specific-use="{&#34;type&#34;:&#34;Point&#34;,&#34;coordinates&#34;:[-70.481389,-28.499722]}" id="NCID0ESBAG" xlink:type="simple">28°29'59"S, 70°28'53"W</named-content></named-content>, 1717 m, 14 Dec 2011, <italic>M. Rosas 7869</italic> (ULS).</p><p><bold><italic><tp:taxon-name><tp:taxon-name-part taxon-name-part-type="genus" reg="Cyphocarpus">Cyphocarpus</tp:taxon-name-part><tp:taxon-name-part taxon-name-part-type="species" reg="rigescens">rigescens</tp:taxon-name-part></tp:taxon-name></italic>: Chile</bold> • <bold>Atacama Region: [Chañaral Province</bold>] Ruta C-257 al Oeste, <named-content xmlns:xlink="http://www.w3.org/1999/xlink" content-type="dwc:verbatimCoordinates" xlink:type="simple"><named-content content-type="geo-json" specific-use="{&#34;type&#34;:&#34;Point&#34;,&#34;coordinates&#34;:[-69.733333,-26.683333]}" id="NCID0EOCAG" xlink:type="simple">26°40'60"S, 69°43'60"W</named-content></named-content>, 1845 m, 25 May 2007, <italic>L. Letelier &amp; J. Reyes 1360</italic> (ULS); • [<bold>Copiapó Province</bold>] Quebrada Yerbas Buenas, <named-content xmlns:xlink="http://www.w3.org/1999/xlink" content-type="dwc:verbatimCoordinates" xlink:type="simple"><named-content content-type="geo-json" specific-use="{&#34;type&#34;:&#34;Point&#34;,&#34;coordinates&#34;:[-70.246667,-28.055278]}" id="NCID0E1CAG" xlink:type="simple">28°03'19"S, 70°14'48"W</named-content></named-content>, 1200 m, 12 Oct 2010, <italic>M. Rosas 6988</italic> (ULS); • Valle del [Río] Jorquera, <named-content xmlns:xlink="http://www.w3.org/1999/xlink" content-type="dwc:verbatimCoordinates" xlink:type="simple"><named-content content-type="geo-json" specific-use="{&#34;type&#34;:&#34;Point&#34;,&#34;coordinates&#34;:[-69.900000,-28.000000]}" id="NCID0EEDAG" xlink:type="simple">28°00'00"S, 69°54'00"W</named-content></named-content>, 12 Jan 1979, <italic>Gunckel 4056</italic> (CONC); • Quebrada de Totoral (Boquerones), <named-content xmlns:xlink="http://www.w3.org/1999/xlink" content-type="dwc:verbatimCoordinates" xlink:type="simple"><named-content content-type="geo-json" specific-use="{&#34;type&#34;:&#34;Point&#34;,&#34;coordinates&#34;:[-70.783333,-27.900000]}" id="NCID0EODAG" xlink:type="simple">27°53'60"S, 70°46'60"W</named-content></named-content>, 160–180 m, 24 Nov 1941, <italic>E. Pisano &amp; R. Bravo 793</italic> (CONC, SGO); • Cerro Bandurrias, <named-content xmlns:xlink="http://www.w3.org/1999/xlink" content-type="dwc:verbatimCoordinates" xlink:type="simple"><named-content content-type="geo-json" specific-use="{&#34;type&#34;:&#34;Point&#34;,&#34;coordinates&#34;:[-70.408889,-27.859167]}" id="NCID0EYDAG" xlink:type="simple">27°51'33"S, 70°24'32"W</named-content></named-content>, Dec 1888, <italic>Geisse 9569</italic> (CONC); • Valle del Río Jorquera, <named-content xmlns:xlink="http://www.w3.org/1999/xlink" content-type="dwc:verbatimCoordinates" xlink:type="simple"><named-content content-type="geo-json" specific-use="{&#34;type&#34;:&#34;Point&#34;,&#34;coordinates&#34;:[-69.750000,-27.833333]}" id="NCID0ECEAG" xlink:type="simple">27°49'60"S, 69°45'00"W</named-content></named-content>, 12 Jan 1970, <italic>O. Zöllner 4056</italic> (CONC); • Camino a Lomas Bayas, <named-content xmlns:xlink="http://www.w3.org/1999/xlink" content-type="dwc:verbatimCoordinates" xlink:type="simple"><named-content content-type="geo-json" specific-use="{&#34;type&#34;:&#34;Point&#34;,&#34;coordinates&#34;:[-70.015556,-27.643333]}" id="NCID0EMEAG" xlink:type="simple">27°38'36"S, 70°00'56"W</named-content></named-content>, 1385 m, 18 Oct 2022, <italic>C. de Schrevel 428</italic> (CONC); • Quebrada San Miguel, km 46, <named-content xmlns:xlink="http://www.w3.org/1999/xlink" content-type="dwc:verbatimCoordinates" xlink:type="simple"><named-content content-type="geo-json" specific-use="{&#34;type&#34;:&#34;Point&#34;,&#34;coordinates&#34;:[-69.751667,-27.502778]}" id="NCID0EWEAG" xlink:type="simple">27°30'10"S, 69°45'06"W</named-content></named-content>, 2021 m, 19 Apr 2006, <italic>M. Rosas 3690</italic> (ULS); • Camino Tinogasta, Quebrada Cruz de Cañas, <named-content xmlns:xlink="http://www.w3.org/1999/xlink" content-type="dwc:verbatimCoordinates" xlink:type="simple"><named-content content-type="geo-json" specific-use="{&#34;type&#34;:&#34;Point&#34;,&#34;coordinates&#34;:[-69.916667,-27.216667]}" id="NCID0EAFAG" xlink:type="simple">27°13'00"S, 69°55'00"W</named-content></named-content>, 1100 m, 06 Jan 1973, <italic>Marticorena &amp; al. 473</italic> (CONC); • Hwy 31, 54–56 Km NE of Copiapó, <named-content xmlns:xlink="http://www.w3.org/1999/xlink" content-type="dwc:verbatimCoordinates" xlink:type="simple"><named-content content-type="geo-json" specific-use="{&#34;type&#34;:&#34;Point&#34;,&#34;coordinates&#34;:[-69.907778,-27.190278]}" id="NCID0EKFAG" xlink:type="simple">27°11'25"S, 69°54'28"W</named-content></named-content>, 1165 m, 05 Nov 1997, <italic>T. Ayers et al. 1581</italic> (SGO); • Camino al Salar de Maricunga Km. 56, <named-content xmlns:xlink="http://www.w3.org/1999/xlink" content-type="dwc:verbatimCoordinates" xlink:type="simple"><named-content content-type="geo-json" specific-use="{&#34;type&#34;:&#34;Point&#34;,&#34;coordinates&#34;:[-69.702778,-27.078889]}" id="NCID0EUFAG" xlink:type="simple">27°04'44"S, 69°42'10"W</named-content></named-content>, 1780 m, 31 Jan 1963, <italic>Ricardi &amp; al. 541</italic> (CONC); Quebrada de San Andrés, <named-content xmlns:xlink="http://www.w3.org/1999/xlink" content-type="dwc:verbatimCoordinates" xlink:type="simple"><named-content content-type="geo-json" specific-use="{&#34;type&#34;:&#34;Point&#34;,&#34;coordinates&#34;:[-69.700000,-27.066667]}" id="NCID0E5FAG" xlink:type="simple">27°04'00"S, 69°42'00"W</named-content></named-content>, 1000 m, 03 Nov 1963, <italic>F. Behn s.n.</italic> (CONC); • Quebrada de Puquios, 1885, Geisse (SGO); [<bold>Huasco Province</bold>] Inicio norte Cuesta Pajonales, Km 580, <named-content xmlns:xlink="http://www.w3.org/1999/xlink" content-type="dwc:verbatimCoordinates" xlink:type="simple"><named-content content-type="geo-json" specific-use="{&#34;type&#34;:&#34;Point&#34;,&#34;coordinates&#34;:[-71.000833,-29.163611]}" id="NCID0EKGAG" xlink:type="simple">29°09'49"S, 71°00'03"W</named-content></named-content>, 1015 m, 28 Oct 2002, <italic>M. Muñoz 4250</italic> (SGO); • Cuesta Pajonales, <named-content xmlns:xlink="http://www.w3.org/1999/xlink" content-type="dwc:verbatimCoordinates" xlink:type="simple"><named-content content-type="geo-json" specific-use="{&#34;type&#34;:&#34;Point&#34;,&#34;coordinates&#34;:[-70.966667,-29.150000]}" id="NCID0EUGAG" xlink:type="simple">29°08'60"S, 70°58'00"W</named-content></named-content>, 900 m, 16 Sept 1957, <italic>Ricardi &amp; Marticorena 4382/767</italic> (CONC); • Cuesta Pajonales, <named-content xmlns:xlink="http://www.w3.org/1999/xlink" content-type="dwc:verbatimCoordinates" xlink:type="simple"><named-content content-type="geo-json" specific-use="{&#34;type&#34;:&#34;Point&#34;,&#34;coordinates&#34;:[-70.983333,-29.133333]}" id="NCID0E5GAG" xlink:type="simple">29°07'60"S, 70°58'60"W</named-content></named-content>, 1150 m, 31 Oct 1991, <italic>R. Rodriguez 2763</italic> (CONC); • Cajon del Río Conay, 3 Km al interior de Conay, <named-content xmlns:xlink="http://www.w3.org/1999/xlink" content-type="dwc:verbatimCoordinates" xlink:type="simple"><named-content content-type="geo-json" specific-use="{&#34;type&#34;:&#34;Point&#34;,&#34;coordinates&#34;:[-70.133333,-28.966667]}" id="NCID0EIHAG" xlink:type="simple">28°58'00"S, 70°07'60"W</named-content></named-content>, 1450 m, 13 Oct 1983, <italic>Marticorena 9558</italic> (CONC); • 1.5 Km al E de Conay, <named-content xmlns:xlink="http://www.w3.org/1999/xlink" content-type="dwc:verbatimCoordinates" xlink:type="simple"><named-content content-type="geo-json" specific-use="{&#34;type&#34;:&#34;Point&#34;,&#34;coordinates&#34;:[-70.916667,-28.916667]}" id="NCID0ESHAG" xlink:type="simple">28°55'00"S, 70°55'00"W</named-content></named-content>, 2000 m, 12 Dec 2008, <italic>M. Rosas 6159</italic> (CONC); • Rio Laguna Grande, entre las Papas y Potrero de Toledo, <named-content xmlns:xlink="http://www.w3.org/1999/xlink" content-type="dwc:verbatimCoordinates" xlink:type="simple"><named-content content-type="geo-json" specific-use="{&#34;type&#34;:&#34;Point&#34;,&#34;coordinates&#34;:[-70.133333,-28.883333]}" id="NCID0E3HAG" xlink:type="simple">28°52'60"S, 70°07'60"W</named-content></named-content>, 2000–2400 m, 19 Jan 1983, <italic>Marticorena &amp; al. 83344</italic> (CONC); • Rio Laguna Grande, Entre la Junta de Valeriano y Las Papas, <named-content xmlns:xlink="http://www.w3.org/1999/xlink" content-type="dwc:verbatimCoordinates" xlink:type="simple"><named-content content-type="geo-json" specific-use="{&#34;type&#34;:&#34;Point&#34;,&#34;coordinates&#34;:[-70.116667,-28.850000]}" id="NCID0EGIAG" xlink:type="simple">28°51'00"S, 70°07'00"W</named-content></named-content>, 1800–2000 m, 18 Jan 1983, <italic>Marticorena &amp; al. 83313</italic> (CONC); • R.N.P. Los Huascoaltinos, Qda. Seca, <named-content xmlns:xlink="http://www.w3.org/1999/xlink" content-type="dwc:verbatimCoordinates" xlink:type="simple"><named-content content-type="geo-json" specific-use="{&#34;type&#34;:&#34;Point&#34;,&#34;coordinates&#34;:[-70.216667,-28.716389]}" id="NCID0EQIAG" xlink:type="simple">28°42'59"S, 70°13'00"W</named-content></named-content>, 2067 m, 12 Dec 2008, <italic>Y. Tracol &amp; M. Leon 6278-12</italic> (ULS); • Cuesta Los Morteros, Precordillera, <named-content xmlns:xlink="http://www.w3.org/1999/xlink" content-type="dwc:verbatimCoordinates" xlink:type="simple"><named-content content-type="geo-json" specific-use="{&#34;type&#34;:&#34;Point&#34;,&#34;coordinates&#34;:[-70.482500,-28.592500]}" id="NCID0E1IAG" xlink:type="simple">28°35'33"S, 70°28'57"W</named-content></named-content>, 1940 m, 16 Oct 2011, <italic>Mieres s.n.</italic> (CONC); • Quebrada Baratillo Sur, <named-content xmlns:xlink="http://www.w3.org/1999/xlink" content-type="dwc:verbatimCoordinates" xlink:type="simple"><named-content content-type="geo-json" specific-use="{&#34;type&#34;:&#34;Point&#34;,&#34;coordinates&#34;:[-71.130833,-28.371389]}" id="NCID0EEJAG" xlink:type="simple">28°22'17"S, 71°07'51"W</named-content></named-content>, 55 m, 06 Oct 2017, <italic>C. Delpiano 520</italic> (ULS); • Quebrada Las Máquinas C-461, <named-content xmlns:xlink="http://www.w3.org/1999/xlink" content-type="dwc:verbatimCoordinates" xlink:type="simple"><named-content content-type="geo-json" specific-use="{&#34;type&#34;:&#34;Point&#34;,&#34;coordinates&#34;:[-70.396389,-28.296667]}" id="NCID0EOJAG" xlink:type="simple">28°17'48"S, 70°23'47"W</named-content></named-content>, 954 m, 25 Oct 2022, <italic>C. de Schrevel 464</italic> (CONC); • Sector Higuerita Norte, <named-content xmlns:xlink="http://www.w3.org/1999/xlink" content-type="dwc:verbatimCoordinates" xlink:type="simple"><named-content content-type="geo-json" specific-use="{&#34;type&#34;:&#34;Point&#34;,&#34;coordinates&#34;:[-70.917222,-28.198056]}" id="NCID0EYJAG" xlink:type="simple">28°11'53"S, 70°55'02"W</named-content></named-content>, 418 m, 10 Nov 2008, <italic>A. Stoll &amp; J. Nickerl 1519</italic> (ULS); • Camino a Carrizal Bajo, <named-content xmlns:xlink="http://www.w3.org/1999/xlink" content-type="dwc:verbatimCoordinates" xlink:type="simple"><named-content content-type="geo-json" specific-use="{&#34;type&#34;:&#34;Point&#34;,&#34;coordinates&#34;:[-71.116667,-28.133333]}" id="NCID0ECKAG" xlink:type="simple">28°07'60"S, 71°07'00"W</named-content></named-content>, 250 m, 31 Oct 1991, <italic>G. Arancio 91685</italic> (CONC, ULS); • Camino Canto del Agua, Cerca de Carrizal Bajo, <named-content xmlns:xlink="http://www.w3.org/1999/xlink" content-type="dwc:verbatimCoordinates" xlink:type="simple"><named-content content-type="geo-json" specific-use="{&#34;type&#34;:&#34;Point&#34;,&#34;coordinates&#34;:[-71.103056,-28.121389]}" id="NCID0EMKAG" xlink:type="simple">28°07'17"S, 71°06'11"W</named-content></named-content>, 83 m, 27 Sept 2016, <italic>P. Medina 3142</italic> (CONC); • Camino Totoral a carrizal, <named-content xmlns:xlink="http://www.w3.org/1999/xlink" content-type="dwc:verbatimCoordinates" xlink:type="simple"><named-content content-type="geo-json" specific-use="{&#34;type&#34;:&#34;Point&#34;,&#34;coordinates&#34;:[-71.054167,-28.076944]}" id="NCID0EWKAG" xlink:type="simple">28°04'37"S, 71°03'15"W</named-content></named-content>, 585 m, 28 Oct 1989, <italic>J. Armesto 89734</italic> (ULS); • Cordón Aguadita, Cerro El Volcán, 10 May 1998, <italic>L. Minoletti s.n.</italic> (SGO); • <bold>Coquimbo Region: [Elqui Province</bold>] Rio Seco, Los Choros, Tres Cruces, <named-content xmlns:xlink="http://www.w3.org/1999/xlink" content-type="dwc:verbatimCoordinates" xlink:type="simple"><named-content content-type="geo-json" specific-use="{&#34;type&#34;:&#34;Point&#34;,&#34;coordinates&#34;:[-70.650000,-30.216667]}" id="NCID0EELAG" xlink:type="simple">30°13'00"S, 70°39'00"W</named-content></named-content>, 700 m, 21 Sept 1975, <italic>O. Zöllner 8333</italic> (CONC); • Cerro Tololo, <named-content xmlns:xlink="http://www.w3.org/1999/xlink" content-type="dwc:verbatimCoordinates" xlink:type="simple"><named-content content-type="geo-json" specific-use="{&#34;type&#34;:&#34;Point&#34;,&#34;coordinates&#34;:[-70.800000,-30.166667]}" id="NCID0EOLAG" xlink:type="simple">30°10'00"S, 70°47'60"W</named-content></named-content>, 1800 m, 26 Nov 1967, <italic>C. Jiles 5126</italic> (CONC); Camino a Hurtado, <named-content xmlns:xlink="http://www.w3.org/1999/xlink" content-type="dwc:verbatimCoordinates" xlink:type="simple"><named-content content-type="geo-json" specific-use="{&#34;type&#34;:&#34;Point&#34;,&#34;coordinates&#34;:[-70.700000,-30.150000]}" id="NCID0EYLAG" xlink:type="simple">30°08'60"S, 70°42'00"W</named-content></named-content>, 1410 m, 23 Oct 2008, <italic>M. Rosas 5895</italic> (ULS); • Camino Río Hurtado-Vicuña, bajando hacia Vicuña, <named-content xmlns:xlink="http://www.w3.org/1999/xlink" content-type="dwc:verbatimCoordinates" xlink:type="simple"><named-content content-type="geo-json" specific-use="{&#34;type&#34;:&#34;Point&#34;,&#34;coordinates&#34;:[-70.690833,-30.142222]}" id="NCID0ECMAG" xlink:type="simple">30°08'32"S, 70°41'27"W</named-content></named-content>, 1460 m, 11 Nov 2017, <italic>J. Macaya &amp; al. 412</italic> (CONC); • 16 Km. N of Portezuelo tres cruces, 30 Km N of Hurtado, 12–14 Km S of Vicuña, <named-content xmlns:xlink="http://www.w3.org/1999/xlink" content-type="dwc:verbatimCoordinates" xlink:type="simple"><named-content content-type="geo-json" specific-use="{&#34;type&#34;:&#34;Point&#34;,&#34;coordinates&#34;:[-70.689444,-30.141111]}" id="NCID0EMMAG" xlink:type="simple">30°08'28"S, 70°41'22"W</named-content></named-content>, 1400 m, 01 Nov 1997, <italic>T. Ayers et al. 1543</italic> (SGO); • 10 Km al sur de Vicuña, en el camino a Hurtado, <named-content xmlns:xlink="http://www.w3.org/1999/xlink" content-type="dwc:verbatimCoordinates" xlink:type="simple"><named-content content-type="geo-json" specific-use="{&#34;type&#34;:&#34;Point&#34;,&#34;coordinates&#34;:[-70.683333,-30.133333]}" id="NCID0EWMAG" xlink:type="simple">30°07'60"S, 70°40'60"W</named-content></named-content>, 800–1000 m, 13 Oct 1940, <italic>G. Looser 4284</italic> (CONC); • Camino Vicuña-Hurtado, Cuesta el Almendro, <named-content xmlns:xlink="http://www.w3.org/1999/xlink" content-type="dwc:verbatimCoordinates" xlink:type="simple"><named-content content-type="geo-json" specific-use="{&#34;type&#34;:&#34;Point&#34;,&#34;coordinates&#34;:[-70.683333,-30.133333]}" id="NCID0EANAG" xlink:type="simple">30°07'60"S, 70°40'60"W</named-content></named-content>, 1150 m, 10 Oct 1939, <italic>R. Wagenknecht 18452</italic> (CONC); • Sides of Mountains near Payguano [Paihuano], <named-content xmlns:xlink="http://www.w3.org/1999/xlink" content-type="dwc:verbatimCoordinates" xlink:type="simple"><named-content content-type="geo-json" specific-use="{&#34;type&#34;:&#34;Point&#34;,&#34;coordinates&#34;:[-70.513333,-30.029722]}" id="NCID0EKNAG" xlink:type="simple">30°01'47"S, 70°30'48"W</named-content></named-content>, 1841, <italic>Bridges 1298</italic> (E); El Molle, <named-content xmlns:xlink="http://www.w3.org/1999/xlink" content-type="dwc:verbatimCoordinates" xlink:type="simple"><named-content content-type="geo-json" specific-use="{&#34;type&#34;:&#34;Point&#34;,&#34;coordinates&#34;:[-70.933333,-29.983333]}" id="NCID0EUNAG" xlink:type="simple">29°58'60"S, 70°55'60"W</named-content></named-content>, 600 m, Nov 1952, C. Jiles 2347 (CONC); • Quebrada Guanta, <named-content xmlns:xlink="http://www.w3.org/1999/xlink" content-type="dwc:verbatimCoordinates" xlink:type="simple"><named-content content-type="geo-json" specific-use="{&#34;type&#34;:&#34;Point&#34;,&#34;coordinates&#34;:[-70.400000,-29.833333]}" id="NCID0E3NAG" xlink:type="simple">29°49'60"S, 70°24'00"W</named-content></named-content>, 1300 m, 06 Nov 1991, <italic>G. Arancio 91818</italic> (ULS); Cuesta de la viñita, al interior de Marquesa. Camino al Mineral de Arqueros, <named-content xmlns:xlink="http://www.w3.org/1999/xlink" content-type="dwc:verbatimCoordinates" xlink:type="simple"><named-content content-type="geo-json" specific-use="{&#34;type&#34;:&#34;Point&#34;,&#34;coordinates&#34;:[-70.838611,-29.816389]}" id="NCID0EGOAG" xlink:type="simple">29°48'59"S, 70°50'19"W</named-content></named-content>, 20 Sept 1957, <italic>C. Muñoz 4205</italic> (SGO); • Mineral Los Plomos, 16 Km al S de Tres Cruces, <named-content xmlns:xlink="http://www.w3.org/1999/xlink" content-type="dwc:verbatimCoordinates" xlink:type="simple"><named-content content-type="geo-json" specific-use="{&#34;type&#34;:&#34;Point&#34;,&#34;coordinates&#34;:[-70.949722,-29.518056]}" id="NCID0EQOAG" xlink:type="simple">29°31'05"S, 70°56'59"W</named-content></named-content>, 900–1200 m, 03 Nov 1949, <italic>W. Biese 2908</italic> (SGO); • Ruta D-115, <named-content xmlns:xlink="http://www.w3.org/1999/xlink" content-type="dwc:verbatimCoordinates" xlink:type="simple"><named-content content-type="geo-json" specific-use="{&#34;type&#34;:&#34;Point&#34;,&#34;coordinates&#34;:[-70.713889,-29.463889]}" id="NCID0E1OAG" xlink:type="simple">29°27'50"S, 70°42'50"W</named-content></named-content>, 1340 m, 26 Jan 2009, <italic>A. Stoll &amp; G. Arancio 1970</italic> (ULS); • Los Corrales al N, <named-content xmlns:xlink="http://www.w3.org/1999/xlink" content-type="dwc:verbatimCoordinates" xlink:type="simple"><named-content content-type="geo-json" specific-use="{&#34;type&#34;:&#34;Point&#34;,&#34;coordinates&#34;:[-70.641389,-29.462500]}" id="NCID0EEPAG" xlink:type="simple">29°27'45"S, 70°38'29"W</named-content></named-content>, 2028 m, 26 Jan 2009, <italic>A. Stoll &amp; G. Arancio 1983</italic> (ULS); • Cerca Mineral Los Fierros, <named-content xmlns:xlink="http://www.w3.org/1999/xlink" content-type="dwc:verbatimCoordinates" xlink:type="simple"><named-content content-type="geo-json" specific-use="{&#34;type&#34;:&#34;Point&#34;,&#34;coordinates&#34;:[-71.183333,-29.383333]}" id="NCID0EOPAG" xlink:type="simple">29°22'60"S, 71°10'60"W</named-content></named-content>, 540 m, 31 Oct 1961, <italic>R. Wagenknecht 908</italic> (CONC); • 104 Km S of Vallenar, near turnoff to Punta Colorada, <named-content xmlns:xlink="http://www.w3.org/1999/xlink" content-type="dwc:verbatimCoordinates" xlink:type="simple"><named-content content-type="geo-json" specific-use="{&#34;type&#34;:&#34;Point&#34;,&#34;coordinates&#34;:[-71.039167,-29.350833]}" id="NCID0EYPAG" xlink:type="simple">29°21'03"S, 71°02'21"W</named-content></named-content>, 430 m, 01 Dec 1991, <italic>U. Eggli &amp; B.E. Luenberger 1839</italic> (SGO); Rio Turbio, <italic>Volckmann s.n.</italic> (SGO); • [<bold>Limarí Province</bold>] Corral Quemado, <named-content xmlns:xlink="http://www.w3.org/1999/xlink" content-type="dwc:verbatimCoordinates" xlink:type="simple"><named-content content-type="geo-json" specific-use="{&#34;type&#34;:&#34;Point&#34;,&#34;coordinates&#34;:[-71.050000,-30.416667]}" id="NCID0EGQAG" xlink:type="simple">30°25'00"S, 71°02'60"W</named-content></named-content>, 1100 m, 05 Oct 1950, <italic>C. Jiles 3501</italic> (CONC).</p></tp:treatment-sec><tp:treatment-sec><!--Section generated to contain objects referenced in tp:taxon-treatment.--><fig id="F1" position="float" orientation="portrait"><object-id xmlns:xlink="http://www.w3.org/1999/xlink" content-type="arpha" xlink:type="simple">9C3F6923-4D4F-50B7-AA98-E2BC1D1FC751</object-id><label>Figure 1.</label><caption><p>Distribution map of <italic><tp:taxon-name><tp:taxon-name-part taxon-name-part-type="genus" reg="Cyphocarpus">Cyphocarpus</tp:taxon-name-part></tp:taxon-name></italic>. Green circles: <italic><tp:taxon-name><tp:taxon-name-part taxon-name-part-type="genus" reg="Cyphocarpus">C.</tp:taxon-name-part><tp:taxon-name-part taxon-name-part-type="species" reg="rigescens">rigescens</tp:taxon-name-part></tp:taxon-name></italic>; white triangles: <italic><tp:taxon-name><tp:taxon-name-part taxon-name-part-type="genus" reg="Cyphocarpus">C.</tp:taxon-name-part><tp:taxon-name-part taxon-name-part-type="species" reg="innocuus">innocuus</tp:taxon-name-part></tp:taxon-name></italic>; red squares: <italic><tp:taxon-name><tp:taxon-name-part taxon-name-part-type="genus" reg="Cyphocarpus">C.</tp:taxon-name-part><tp:taxon-name-part taxon-name-part-type="species" reg="psammophilus">psammophilus</tp:taxon-name-part></tp:taxon-name></italic>; yellow stars: <italic><tp:taxon-name><tp:taxon-name-part taxon-name-part-type="genus" reg="Cyphocarpus">C.</tp:taxon-name-part><tp:taxon-name-part taxon-name-part-type="species" reg="perennis">perennis.</tp:taxon-name-part></tp:taxon-name></italic> Type localities for each species are shown in black. Black line indicates boundaries between administrative regions of Chile and the borderline between Chile and Argentina. Service Layer Credits: Esri Maxar Earthstar Geographics and the GIS user community.</p></caption><graphic xmlns:xlink="http://www.w3.org/1999/xlink" xlink:href="phytokeys-259-111_article-155414__-g001.jpg" position="float" orientation="portrait" xlink:type="simple" id="oo_1362503.jpg"><uri content-type="original_file" xlink:type="simple">https://binary.pensoft.net/fig/1362503</uri></graphic></fig></tp:treatment-sec><ref-list><ref id="B23"><mixed-citation xmlns:xlink="http://www.w3.org/1999/xlink" xlink:type="simple"><person-group><name name-style="western"><surname>Luebert</surname><given-names>F</given-names></name><name name-style="western"><surname>Pliscoff</surname><given-names>P</given-names></name></person-group> (<year>2017</year>) <source>Sinopsis bioclimática y vegetacional de Chile. 2ª edición. Editorial Universitaria.</source><publisher-name>Santiago</publisher-name>, <publisher-loc>Chile</publisher-loc>, <size units="page">381 pp</size>. <ext-link xlink:href="https://repositorio.uchile.cl/handle/2250/181641" ext-link-type="uri" xlink:type="simple">https://repositorio.uchile.cl/handle/2250/181641</ext-link></mixed-citation></ref><ref id="B17"><mixed-citation xmlns:xlink="http://www.w3.org/1999/xlink" xlink:type="simple"><person-group><name name-style="western"><surname>Juliá</surname><given-names>C</given-names></name><name name-style="western"><surname>Montecinos</surname><given-names>S</given-names></name><name name-style="western"><surname>Maldonado</surname><given-names>A</given-names></name></person-group> (<year>2008</year>) <article-title>Características Climáticas de la Región de Atacama.</article-title> In: <person-group><name name-style="western"><surname>Squeo</surname><given-names>F</given-names></name><name name-style="western"><surname>Arancio</surname><given-names>G</given-names></name><name name-style="western"><surname>Gutiérrez</surname><given-names>JR</given-names></name></person-group> (<role>Eds</role>) <issue-title>Libro Rojo de la Flora Nativa y de los Sitios Prioritarios para su Conservación: Región de Atacama.</issue-title><source>Ediciones Universidad de La Serena</source>, <fpage>25</fpage>–<lpage>42</lpage>. <ext-link xlink:href="http://www.biouls.cl/lrojo/lrojo03/public_html/libro/flora_amenazada_atacama_03.pdf" ext-link-type="uri" xlink:type="simple">http://www.biouls.cl/lrojo/lrojo03/public_html/libro/flora_amenazada_atacama_03.pdf</ext-link></mixed-citation></ref><ref id="B7"><mixed-citation xmlns:xlink="http://www.w3.org/1999/xlink" xlink:type="simple"><person-group><name name-style="western"><surname>Cordero</surname><given-names>RR</given-names></name><name name-style="western"><surname>Asencio</surname><given-names>V</given-names></name><name name-style="western"><surname>Feron</surname><given-names>S</given-names></name><name name-style="western"><surname>Damiani</surname><given-names>A</given-names></name><name name-style="western"><surname>Llanillo</surname><given-names>PJ</given-names></name><name name-style="western"><surname>Sepulveda</surname><given-names>E</given-names></name><name name-style="western"><surname>Jorquera</surname><given-names>J</given-names></name><name name-style="western"><surname>Carrasco</surname><given-names>J</given-names></name><name name-style="western"><surname>Casassa</surname><given-names>G</given-names></name></person-group> (<year>2019</year>) <article-title>Dry-Season Snow cover Losses in the Andes (18–40 S) driven by changes in Large-Scale climate Modes.</article-title><source>Scientific Reports</source><volume>9</volume>: <fpage>1</fpage>–<lpage>10</lpage>. <ext-link xlink:href="10.1038/s41598-019-53486-7" ext-link-type="doi" xlink:type="simple">https://doi.org/10.1038/s41598-019-53486-7</ext-link></mixed-citation></ref></ref-list></tp:taxon-treatment>
